# Supplementary material for: Systems genomics approaches provide new insights into Arabidopsis thaliana root growth regulation under combinatorial mineral nutrient limitation
Source: PLoS Genet. 2019 Nov 6;15(11):e1008392. doi: 10.1371/journal.pgen.1008392 (PMC6834251; doi:10.1371/journal.pgen.1008392)
Supplement: S5 Table — The table shows the position of the respective SNPs, the minor Allele frequency (MAF), a binary value (0/1) indicating whether the SNP was significant in the respective analysis, where a value of 1 denotes a significant association and a value of 0 indicates no association, and the genes that are at this position or in a 10kb window surrounding these SNPs, respectively. (XLS) [file pgen.1008392.s005.xls]

## Sheet: new S table 5
SNP	MAF	P	Fe	ZN	PFe	PZn	gene	genes_10kb window
1- 10390040	0.0528634	0	0	0	1	0	NA	AT1G29690,AT1G29700,AT1G29710,AT1G29720
1- 19020162	0.061674	0	0	0	1	0	AT1G51310	AT1G51270,AT1G51290,AT1G51300,AT1G51310,AT1G51320,AT1G51330
1- 19021454	0.061674	0	0	0	1	0	AT1G51310	AT1G51290,AT1G51300,AT1G51310,AT1G51320,AT1G51330
1- 19021547	0.061674	0	0	0	1	0	AT1G51310	AT1G51290,AT1G51300,AT1G51310,AT1G51320,AT1G51330
1- 19021548	0.061674	0	0	0	1	0	AT1G51310	AT1G51290,AT1G51300,AT1G51310,AT1G51320,AT1G51330
1- 24294305	0.092511	1	0	0	0	0	AT1G65390	AT1G65370,AT1G65380,AT1G65390,AT1G65410,AT1G65420,AT1G65430
1- 26638070	0.0528634	0	0	0	0	1	AT1G70645	AT1G70620,AT1G70630,AT1G70640,AT1G70645,AT1G70650,AT1G70660,AT1G70670,AT1G70680
1- 28191630	0.0572687	0	0	1	0	0	AT1G75100	AT1G75060,AT1G75070,AT1G75080,AT1G75090,AT1G75100,AT1G75110,AT1G75120,AT1G75130
2- 15181130	0.0572687	0	0	0	1	0	AT2G36200	AT2G36160,AT2G36170,AT2G36180,AT2G36190,AT2G36200,AT2G36210
2- 1572659	0.0528634	1	0	0	0	0	NA	AT2G04495,AT2G04500,AT2G04515,AT2G04520,AT2G04530,AT2G04540
2- 1864972	0.0528634	1	0	0	1	1	NA	AT2G05160,AT2G05170
2- 1865900	0.0528634	1	0	0	1	0	NA	AT2G05160,AT2G05170,AT2G05180
2- 1866498	0.0528634	1	0	0	1	0	NA	AT2G05160,AT2G05170,AT2G05180
2- 1866763	0.0528634	1	0	0	1	0	NA	AT2G05160,AT2G05170,AT2G05180
2- 2018382	0.0792952	0	0	0	0	1	NA	AT2G05500,AT2G05510,AT2G05518,AT2G05520
2- 5313460	0.0748899	0	1	0	1	1	NA	AT2G12935,AT2G12940,AT2G12945
2- 816308	0.123348	0	0	0	0	1	NA	AT2G02820,AT2G02835,AT2G02840
2- 816462	0.127753	0	0	0	0	1	NA	AT2G02820,AT2G02835,AT2G02840,AT2G02850
2- 821931	0.0528634	1	0	0	1	0	AT2G02840	AT2G02835,AT2G02840,AT2G02850,AT2G02860
3- 11304997	0.127753	1	0	0	0	1	AT3G29410	AT3G29400,AT3G29410,AT3G29430,AT3G29431
3- 11305112	0.136564	0	0	0	0	1	AT3G29410	AT3G29400,AT3G29410,AT3G29430,AT3G29431
3- 11305113	0.136564	0	0	0	0	1	AT3G29410	AT3G29400,AT3G29410,AT3G29430,AT3G29431
3- 11354779	0.061674	0	0	0	0	1	NA	AT3G29560,AT3G29570
3- 11355051	0.0660793	0	0	0	0	1	NA	AT3G29560,AT3G29570
3- 11356048	0.061674	0	0	0	0	1	NA	AT3G29560,AT3G29570
3- 11356702	0.061674	0	0	0	0	1	NA	AT3G29560,AT3G29570
3- 11357103	0.061674	0	0	0	0	1	NA	AT3G29560,AT3G29570
3- 11357842	0.0704846	0	0	0	0	1	NA	AT3G29560,AT3G29570
3- 11360976	0.061674	0	0	0	0	1	NA	AT3G29560,AT3G29570
3- 11361615	0.061674	0	0	0	0	1	NA	AT3G29560,AT3G29570
3- 11361918	0.061674	0	0	0	0	1	NA	AT3G29560,AT3G29570
3- 11362876	0.0660793	0	0	1	0	1	NA	AT3G29560,AT3G29570
3- 11363685	0.0660793	0	0	1	0	1	NA	AT3G29560,AT3G29570
3- 11363720	0.0660793	0	0	1	0	1	NA	AT3G29560,AT3G29570
3- 11363796	0.0660793	0	0	1	0	1	NA	AT3G29560,AT3G29570
3- 11365144	0.061674	0	0	0	0	1	NA	AT3G29560,AT3G29570
3- 11365600	0.0660793	0	0	1	0	1	NA	AT3G29560,AT3G29570
3- 11365773	0.0792952	0	0	1	0	0	NA	AT3G29560,AT3G29570
3- 11366010	0.0660793	0	0	1	0	1	NA	AT3G29560,AT3G29570
3- 11366341	0.0837004	0	0	1	0	1	NA	AT3G29560,AT3G29570
3- 11366345	0.0704846	0	0	0	0	1	NA	AT3G29560,AT3G29570
3- 11366621	0.0704846	0	0	0	0	1	NA	AT3G29560,AT3G29570
3- 11367439	0.0704846	0	0	0	0	1	NA	AT3G29560,AT3G29570
3- 11368427	0.0704846	0	0	0	0	1	NA	AT3G29560,AT3G29570
3- 11368657	0.0704846	0	0	0	0	1	NA	AT3G29560,AT3G29570
3- 11368918	0.0704846	0	0	0	0	1	NA	AT3G29560,AT3G29570
3- 11369255	0.0748899	0	0	1	0	1	NA	AT3G29560,AT3G29570
3- 11369691	0.0704846	0	0	0	0	1	NA	AT3G29560,AT3G29570
3- 11372972	0.0704846	1	0	1	0	1	NA	AT3G29570,AT3G29575
3- 11373068	0.0704846	1	0	1	0	1	NA	AT3G29570,AT3G29575
3- 11373115	0.0704846	1	0	1	0	1	NA	AT3G29570,AT3G29575
3- 11433812	0.0572687	0	0	0	1	1	NA	NA
3- 15051290	0.0704846	0	1	0	0	0	NA	NA
3- 16051682	0.0660793	0	1	0	1	0	NA	AT3G44400
3- 5867987	0.0528634	1	0	0	1	0	AT3G17190	AT3G17180,AT3G17185,AT3G17190,AT3G17205
4- 10000192	0.0528634	0	0	0	1	0	NA	AT4G18010,AT4G18020
4- 11644886	0.0572687	0	0	0	1	0	NA	AT4G21920,AT4G21926,AT4G21930,AT4G21940,AT4G21950,AT4G21960,AT4G21970
4- 2316580	0.110132	1	0	0	0	0	NA	AT4G04601,AT4G04610
4- 6232777	0.0528634	0	0	0	1	0	AT4G09940	AT4G09900,AT4G09920,AT4G09930,AT4G09940,AT4G09950,AT4G09960
4- 6256048	0.0969163	0	1	0	1	0	NA	AT4G09970,AT4G09980,AT4G09984,AT4G09990,AT4G10000,AT4G10010
4- 8313507	0.0528634	0	1	0	1	0	NA	AT4G14420,AT4G14430,AT4G14440,AT4G14450,AT4G14455,AT4G14465
4- 8319642	0.0528634	0	0	0	1	0	NA	AT4G14450,AT4G14455,AT4G14465
4- 9458758	0.0572687	0	0	0	0	1	AT4G16807	AT4G16780,AT4G16790,AT4G16800,AT4G16807,AT4G16810,AT4G16820
4- 9458799	0.0572687	0	0	0	0	1	AT4G16807	AT4G16780,AT4G16790,AT4G16800,AT4G16807,AT4G16810,AT4G16820
5- 12969459	0.0528634	0	0	1	0	0	NA	AT5G34780
5- 12969462	0.0528634	0	0	1	0	0	NA	AT5G34780
5- 20671936	0.0528634	1	0	0	0	0	NA	AT5G50800,AT5G50801,AT5G50805,AT5G50810,AT5G50820
5- 22577568	0.0528634	1	0	0	1	0	AT5G55780	AT5G55760,AT5G55770,AT5G55780,AT5G55790,AT5G55800,AT5G55810,AT5G55820
5- 5426495	0.061674	0	0	0	1	0	AT5G16580	AT5G16567,AT5G16570,AT5G16580,AT5G16590
5- 5428188	0.0572687	0	0	0	1	0	NA	AT5G16567,AT5G16570,AT5G16580,AT5G16590
5- 5757199	0.0528634	1	0	1	1	0	AT5G17460	AT5G17440,AT5G17450,AT5G17460,AT5G17470,AT5G17480,AT5G17490
5- 5758841	0.0572687	1	0	1	1	0	AT5G17460	AT5G17440,AT5G17450,AT5G17460,AT5G17470,AT5G17480,AT5G17490,AT5G17500
5- 5758900	0.0572687	1	0	1	1	0	AT5G17460	AT5G17440,AT5G17450,AT5G17460,AT5G17470,AT5G17480,AT5G17490,AT5G17500
5- 5758916	0.0572687	1	0	1	1	0	AT5G17460	AT5G17440,AT5G17450,AT5G17460,AT5G17470,AT5G17480,AT5G17490,AT5G17500
5- 5758928	0.0572687	1	0	1	1	0	AT5G17460	AT5G17440,AT5G17450,AT5G17460,AT5G17470,AT5G17480,AT5G17490,AT5G17500
5- 5759236	0.0572687	1	0	1	1	0	AT5G17460	AT5G17440,AT5G17450,AT5G17460,AT5G17470,AT5G17480,AT5G17490,AT5G17500
5- 5759255	0.0572687	1	0	1	1	0	AT5G17460	AT5G17440,AT5G17450,AT5G17460,AT5G17470,AT5G17480,AT5G17490,AT5G17500
5- 5759272	0.0572687	1	0	1	1	0	AT5G17460	AT5G17440,AT5G17450,AT5G17460,AT5G17470,AT5G17480,AT5G17490,AT5G17500
5- 5759391	0.0572687	1	0	1	1	0	AT5G17460	AT5G17440,AT5G17450,AT5G17460,AT5G17470,AT5G17480,AT5G17490,AT5G17500
5- 5759393	0.0572687	1	0	1	1	0	AT5G17460	AT5G17440,AT5G17450,AT5G17460,AT5G17470,AT5G17480,AT5G17490,AT5G17500
5- 5759421	0.0572687	1	0	1	1	0	AT5G17460	AT5G17440,AT5G17450,AT5G17460,AT5G17470,AT5G17480,AT5G17490,AT5G17500
5- 5759491	0.0572687	1	0	1	1	0	AT5G17460	AT5G17440,AT5G17450,AT5G17460,AT5G17470,AT5G17480,AT5G17490,AT5G17500
5- 5759958	0.061674	1	0	1	1	0	NA	AT5G17440,AT5G17450,AT5G17460,AT5G17470,AT5G17480,AT5G17490,AT5G17500
5- 5760836	0.0572687	1	0	1	1	0	NA	AT5G17440,AT5G17450,AT5G17460,AT5G17470,AT5G17480,AT5G17490,AT5G17500,AT5G17510
5- 5766529	0.0660793	0	0	0	1	0	NA	AT5G17450,AT5G17460,AT5G17470,AT5G17480,AT5G17490,AT5G17500,AT5G17510,AT5G17520,AT5G17523
5- 6756055	0.0528634	0	0	0	1	0	NA	AT5G19960,AT5G19970,AT5G19980,AT5G19990,AT5G20000,AT5G20010,AT5G20020,AT5G20030
5- 9248818	0.0572687	0	0	0	1	0	NA	AT5G26320,AT5G26330,AT5G26340,AT5G26360
