# Supplementary material for: Systems genomics approaches provide new insights into Arabidopsis thaliana root growth regulation under combinatorial mineral nutrient limitation
Source: PLoS Genet. 2019 Nov 6;15(11):e1008392. doi: 10.1371/journal.pgen.1008392 (PMC6834251; doi:10.1371/journal.pgen.1008392)
Supplement: S6 Table — (XLSX) [file pgen.1008392.s006.xlsx]

## Sheet: S table 6-SYR.txt
PFeonFe	genomic regions
AT1G51270	2
AT1G51290	2
AT1G51300	2
AT1G51310	2
AT1G51320	2
AT1G51330	2
AT1G51340	2
AT1G70620	3
AT1G70630	3
AT1G70640	3
AT1G70645	3
AT1G70650	3
AT1G70660	3
AT1G70670	3
AT1G70680	3
AT2G05160	1
AT2G05170	1
AT5G23950	4
AT5G23960	4
AT5G23970	4
AT5G23980	4
