# Supplementary material for: Systems genomics approaches provide new insights into Arabidopsis thaliana root growth regulation under combinatorial mineral nutrient limitation
Source: PLoS Genet. 2019 Nov 6;15(11):e1008392. doi: 10.1371/journal.pgen.1008392 (PMC6834251; doi:10.1371/journal.pgen.1008392)
Supplement: S7 Table — (XLS) [file pgen.1008392.s007.xls]

PFeonFe	PZnonZn
AT1G31410	AT1G32530
AT1G04450	AT1G05490
AT1G33360	AT1G43145
AT1G04480	AT1G05550
AT1G05100	AT1G48720
AT1G05150	AT1G06515
AT1G01410	AT1G06510
AT1G48870	AT1G06590
AT1G51260	AT1G55810
AT1G51300	AT1G56250
AT1G51310	AT1G57820
AT1G51320	AT1G58037
AT1G51820	AT1G58050
AT1G52060	AT1G58060
AT1G55040	AT1G58080
AT1G55050	AT1G59590
AT1G57820	AT1G61130
AT1G58370	AT1G62060
AT1G58390	AT1G67820
AT1G59740	AT1G67830
AT1G07270	AT1G67880
AT1G65113	AT1G70630
AT1G65486	AT1G70645
AT1G65740	AT1G70650
AT1G66350	AT1G71680
AT1G66830	AT1G71690
AT1G67265	AT1G71696
AT1G67290	AT1G73270
AT1G67310	AT1G73390
AT1G67360	AT1G22880
AT1G67390	AT1G27660
AT1G67450	AT1G27730
AT1G67455	AT2G36200
AT1G67460	AT2G38350
AT1G67810	AT2G06420
AT1G67820	AT2G07280
AT1G67830	AT2G07750
AT1G67980	AT2G14900
AT1G70550	AT2G17010
AT1G70645	AT2G02840
AT1G70650	AT3G28360
AT1G70720	AT3G30845
AT1G74470	AT3G45090
AT1G74630	AT3G45443
AT1G74690	AT3G48980
AT1G75100	AT3G48990
AT1G76080	AT3G49000
AT1G76600	AT3G49010
AT1G76690	AT3G53240
AT1G78770	AT3G55190
AT1G78780	AT3G55210
AT1G78790	AT3G55290
AT1G10170	AT3G06650
AT1G10180	AT3G10986
AT1G10190	AT3G03080
AT1G23010	AT3G22142
AT1G27470	AT3G23460
AT1G27480	AT3G24508
AT1G27550	AT3G24513
AT1G27660	AT4G23080
AT1G27730	AT4G23250
AT2G25130	AT4G29010
AT2G25140	AT4G29100
AT2G25170	AT4G29340
AT2G25185	AT4G29380
AT2G25190	AT4G29440
AT2G25300	AT4G29550
AT2G26570	AT4G29640
AT2G26580	AT4G11140
AT2G37450	AT4G13820
AT2G37600	AT4G14365
AT2G39190	AT4G14368
AT2G41470	AT4G15970
AT2G41520	AT4G16045
AT2G41600	AT5G34870
AT2G05440	AT5G42020
AT2G14910	AT5G46310
AT2G15580	AT5G49810
AT2G17010	AT5G49830
AT2G17020	AT5G52120
AT2G17030	AT5G06830
AT2G23420	AT5G63040
AT3G27650	AT5G65880
AT3G28780	AT5G65920
AT3G28958	AT5G12440
AT3G29160	AT5G22450
AT3G29170	AT5G22470
AT3G44550	AT5G22480
AT3G52990	AT5G22550
AT3G53260	AT5G25360
AT3G01513	AT5G25380
AT3G06650	AT5G25390
AT3G01540	
AT3G06880	
AT3G07830	
AT3G07950	
AT3G07960	
AT3G08870	
AT3G08880	
AT3G08890	
AT3G09085	
AT3G09140	
AT3G10350	
AT3G14060	
AT3G14172	
AT3G14310	
AT3G17190	
AT3G17570	
AT3G17600	
AT3G02870	
AT3G25880	
AT3G26440	
AT4G18040	
AT4G18260	
AT4G19490	
AT4G21120	
AT4G22120	
AT4G22140	
AT4G22340	
AT4G22350	
AT4G22430	
AT4G22440	
AT4G22460	
AT4G26010	
AT4G26190	
AT4G26210	
AT4G26230	
AT4G26240	
AT4G26270	
AT4G26280	
AT4G00335	
AT4G03520	
AT4G34650	
AT4G35780	
AT4G36600	
AT4G36610	
AT4G04110	
AT4G04221	
AT4G01010	
AT4G09545	
AT4G09940	
AT4G10170	
AT4G10180	
AT4G10465	
AT4G13345	
AT4G13890	
AT4G16560	
AT5G36228	
AT5G40470	
AT5G43720	
AT5G43870	
AT5G44130	
AT5G45210	
AT5G06830	
AT5G54580	
AT5G54770	
AT5G55780	
AT5G59670	
AT5G59680	
AT5G67470	
AT5G67540	
AT5G10660	
AT5G10720	
AT5G02190	
AT5G15090	
AT5G16120	
AT5G16140	
AT5G16150	
AT5G16190	
AT5G16580	
AT5G17460	
AT5G17490	
AT5G20960	
AT5G20970,AT5G20980	
AT5G22355	
AT5G22920	
AT5G22930	
AT5G22970	
AT5G23790	
AT5G23800	
AT5G23960	
AT5G23970	
AT5G24000	
AT5G24010	
AT5G03460	
AT5G26630	
