# Supplementary material for: Systems genomics approaches provide new insights into Arabidopsis thaliana root growth regulation under combinatorial mineral nutrient limitation
Source: PLoS Genet. 2019 Nov 6;15(11):e1008392. doi: 10.1371/journal.pgen.1008392 (PMC6834251; doi:10.1371/journal.pgen.1008392)
Supplement: S8 Table — (XLS) [file pgen.1008392.s008.xls]

## Sheet: new S table 8
SNP	MAF	PFeonFe_Pval	PZnonZn_Pval	gene
1- 10390040	0.0528634	8.68582e-05	7.38301e-05	NA
1- 21414737	0.136564	2.79601e-05	2.63943e-05	AT1G57820
1- 25431432	0.0660793	1.5838e-05	7.03289e-05	AT1G67820
1- 25431487	0.0660793	1.5838e-05	7.03289e-05	AT1G67820
1- 25431530	0.0660793	1.5838e-05	7.03289e-05	AT1G67820
1- 25431750	0.0660793	1.5838e-05	7.03289e-05	AT1G67830
1- 26638070	0.0528634	1.54272e-08	2.32483e-06	AT1G70645
1- 26639612	0.061674	1.49026e-07	1.27401e-05	AT1G70650
1- 9565995	0.0528634	3.0892e-06	3.40724e-05	NA
1- 9572610	0.0528634	1.30879e-07	1.7801e-06	NA
1- 9572686	0.0528634	1.30879e-07	1.7801e-06	NA
1- 9572854	0.0528634	1.30879e-07	1.7801e-06	NA
1- 9573203	0.0528634	1.30879e-07	1.7801e-06	NA
1- 9573246	0.0528634	1.30879e-07	1.7801e-06	NA
1- 9573375	0.0528634	1.30879e-07	1.7801e-06	NA
1- 9619961	0.0528634	5.99989e-06	7.66165e-06	NA
1- 9620793	0.0528634	5.99989e-06	7.66165e-06	NA
1- 9623502	0.0528634	5.99989e-06	7.66165e-06	AT1G27660
1- 9635708	0.0528634	5.99989e-06	7.66165e-06	NA
1- 9648769	0.0528634	9.14e-05	3.51614e-06	AT1G27730
2- 7393238	0.0528634	3.80701e-06	2.3463e-05	AT2G17010
3- 11433812	0.0572687	5.28746e-05	2.98923e-05	NA
3- 16574077	0.0704846	7.52401e-05	3.04876e-05	NA
3- 2078837	0.0528634	9.78883e-05	8.01858e-05	NA
3- 2078899	0.0528634	9.78883e-05	8.01858e-05	NA
3- 2078985	0.0528634	9.78883e-05	8.01858e-05	NA
3- 2079044	0.0528634	9.78883e-05	8.01858e-05	AT3G06650
4- 14466063	0.0837004	9.01784e-05	2.27012e-06	NA
5- 2119610	0.0572687	1.79285e-05	4.64742e-05	AT5G06830
5- 2119611	0.0572687	1.79285e-05	4.64742e-05	AT5G06830
5- 2119648	0.0572687	1.79285e-05	4.64742e-05	NA
