# Supplementary material for: Systems genomics approaches provide new insights into Arabidopsis thaliana root growth regulation under combinatorial mineral nutrient limitation
Source: PLoS Genet. 2019 Nov 6;15(11):e1008392. doi: 10.1371/journal.pgen.1008392 (PMC6834251; doi:10.1371/journal.pgen.1008392)
Supplement: S9 Table — (XLS) [file pgen.1008392.s009.xls]

overlap_betweenPFeonFe_andPZnonzN
AT1G57820
AT1G67820
AT1G67830
AT1G70645
AT1G70650
AT1G27660
AT1G27730
AT2G17010
AT3G06650
AT5G06830
