# Supplementary material for: Systems genomics approaches provide new insights into Arabidopsis thaliana root growth regulation under combinatorial mineral nutrient limitation
Source: PLoS Genet. 2019 Nov 6;15(11):e1008392. doi: 10.1371/journal.pgen.1008392 (PMC6834251; doi:10.1371/journal.pgen.1008392)
Supplement: S10 Table — (XLSX) [file pgen.1008392.s010.xlsx]

## Sheet: Feuil1
∆RGR(-P-Fe, -Fe)			∆RGR(-P-Zn, -Zn)
Module 1	Module 2	Module 3		AT4G29440
AT3G02870	AT1G74470	AT1G31410		AT5G42020
AT2G23420	AT1G75100	AT4G22350		AT2G36200
AT1G33360	AT5G54770	AT2G25170		AT1G57820
AT2G25140	AT4G03520	AT1G57820		AT5G25380
AT1G51310	AT1G76080	AT4G10180		AT1G06590
AT5G20980	AT2G14910	AT1G78770
AT4G21120		AT1G07270
AT4G13890		AT5G67470
AT3G53260		AT1G76690
		AT3G52990
		AT3G06650
		AT3G07950
		AT4G34650
		AT4G36600
		AT4G18040
		AT5G54580
		AT5G43720
		AT5G15090
		AT1G04480
		AT4G26230
		AT2G37600
		AT1G27470
		AT1G67310
		AT1G76600
		AT1G27730
		AT4G26270
