# Supplementary material for: Systems genomics approaches provide new insights into Arabidopsis thaliana root growth regulation under combinatorial mineral nutrient limitation
Source: PLoS Genet. 2019 Nov 6;15(11):e1008392. doi: 10.1371/journal.pgen.1008392 (PMC6834251; doi:10.1371/journal.pgen.1008392)
Supplement: S11 Table — (XLSX) [file pgen.1008392.s011.xlsx]

## Sheet: Feuil1
Supplemental Table 11. List of primers used in this study.
Gene	Forward primer	Reverse primer
AT1G04480	AGGTTCTGCAATTACTGGTC	ACAGAACAGAAAAGAACTTAGA
AT1G07270	CTACCAACGCCGGGACAA	CTGACATTCCGGGATTGGG
AT1G27470	GCGGAACAAGACGAAGACA	GATGTCGTAAATATAGAACTGGGTG
AT1G27730	ACCTTCAAACTAAAACTCGAGAGAC	TTTTGGTGGTGGAAATCGG
AT1G31410	ACCTTCAAACTAAAACTCGAGAGAC	TTTTGGTGGTGGAAATCGG
AT1G57820	CAACCGAAGAAAAGGATCA	ATAACACATCGCAATAGGTACG
AT1G67310	AGATAAGGTTGTACTCAGGTGG	TGTCTGACAATATCTCTTGAGC
AT1G76600	GAAAGTTACCGAATAGAACGACGC	AATCGCTCTAATTAAACGAAGAGCC
AT1G76690	CAGCATGGAATATGGGGTAAG	CAGAGAATCAGGAACGCAAG
AT1G78770	CCTTGTGGTTGAAACCTG	GTAACAGTCTCTTGGTTATTGATGC
AT2G25170	TGTGCAAACTTCTTGATGAG	TAGCTTCAGCAATGTTCTCC
AT2G37600	AAACGAGCAAGAGGACCATATT	CTTCTCAGCAGCAGCAGCA
AT3G06650	GCAGCCACTGTACCGACA	GATCACAACAGATAGAGTGTCAGA
AT3G07950	GGTTGCCCTCAATTATGCT	CATCACTTGGATCACCTCT
AT3G52990	GTGATGCATCTGTGGTTA	CAAATATAGCTGAAACCTTAGAG
AT4G10180	ACCAGAGTGTGGAACTGC	ACATGTAGGAAGACTACTAGACTGA
AT4G18040	AGGATGCGAAGAAGCTCG	TGTTAGAGCTTCGTGAACAA
AT4G22350	TATGAGCAGCAGGAAGAATAGA	GGTTTTTCACTATGATACAACAGGC
AT4G26230	TTTTTCGAATCTTTATTGGAGAG	CAGATATTATCATGATCGAACCA
AT4G26270	AAACCGATGTCGGCTCTC	TTATATGACGTGGGACTAAAGC
AT4G34650	CCAATTCTGATAGCTTTCCACC	ACAAACCTAAACCAACAAGTCC
AT4G36600	GCTAAAGACATTGCATCGG	CCCTATACGGCTATACGTT
AT5G15090	TAGCCACAACTTCACGACC	AACACCTATTCTACCCACTTC
AT5G43720	AACTCTGATAGAGCTTTAATGCCAC	CTATATGAATTCGCCGCAG
AT5G54580	ATATGCCACTTTAGAAGATTCTGCC	AATAACACGAGACGAAGCACA
AT5G67470	CATCGATGGGTTCAGCTTC	CATCGATGGGTTCAGCTTC
